# Supplementary material for: Response to Peptide Receptor Radionuclide Therapy in Pheocromocytomas and Paragangliomas: A Systematic Review and Meta-Analysis
Source: J Clin Med. 2023 Feb 13;12(4):1494. doi: 10.3390/jcm12041494 (PMC9964778; doi:10.3390/jcm12041494)
Supplement: Supplementary file 1 [file jcm-12-01494-s001.zip]

Archive with 1 entries (1 files):
- jcm-2059683-supplementary.pdf
